# Supplementary material for: Rapidly sequence-controlled electrosynthesis of organometallic polymers
Source: Nat Commun. 2020 May 21;11:2530. doi: 10.1038/s41467-020-16255-z (PMC7242481; doi:10.1038/s41467-020-16255-z)
Supplement: Supplementary file 3 — Source Data [file 41467_2020_16255_MOESM3_ESM.zip]

Archive with 1 entries (1 files):
- 223322_3_data_set_4494947_q8qth4.rar
